# Supplementary material for: Global Internet Data on the Interest in Antibiotics and Probiotics Generated by Google Trends
Source: Antibiotics (Basel). 2019 Sep 12;8(3):147. doi: 10.3390/antibiotics8030147 (PMC6784173; doi:10.3390/antibiotics8030147)
Supplement: Supplementary file 1 [file antibiotics-08-00147-s001.zip]

Archive with 11 entries (11 files):
- Figure S2A.pdf
- Figure S2B.pdf
- Figure S2C.pdf
- Figure S3A.pdf
- Figure S3B.pdf
- Figure S3C.pdf
- Figure S3D.pdf
- Table S1.doc
- Table S2.doc
- Dataset.zip
- Figure S1.pdf
